# Supplementary material for: Low glutaminase and glycolysis correlate with a high transdifferentiation efficiency in mouse cortex
Source: Cell Prolif. 2023 Feb 14;56(5):e13422. doi: 10.1111/cpr.13422 (PMC10212695; doi:10.1111/cpr.13422)
Supplement: Supplementary file 4 — Table S1. Materials used in the current studies. [file CPR-56-e13422-s003.xlsx]

## Sheet: Sheet1
REAGENT or RESOURCE	SOURCE	IDENTIFIER	RRID
Antibodies
NeuN	Sigma-Aldrich	ABN78	AB_10807945
GFAP	Emdmillipore	MAB360	AB_11212597
GFAP	DAKO	Z0334	AB_10013382
DCX	Cell Signaling Technology	4604s	AB_561007
NeuroD1	Abcam	ab109224	AB_10861489
TuJ	Abcam	ab18207	AB_444319
MAP2	Abcam	ab11267	AB_297885
NeuN	Sigma-Aldrich	MAB377	AB_2298772
SYP	Abcam	ab254349	AB_2920663
Goat anti-mouseAlexa 488	Thermo Fisher	A-11001	AB_2534069
Goat anti-mouse Alexa 568	Thermo Fisher	A11004	AB_2534072
Goat anti-mouse Alexa 647	Thermo Fisher	A32728	AB_2633277
Goat anti-rabbit Alexa 488	Thermo Fisher	A-11008	AB_143165
Goat anti-rabbit Alexa 568	Thermo Fisher	A-11011	AB_143157
Goat anti-rabbit Alexa 647	Thermo Fisher	A32733	AB_2633282
Chemicals, Peptides, and Recombinant Proteins
DMEM/F12	Hyclone	SH30023.01
High Glucose DMEM	Hyclone	SH30022.01
N2 supplement	Gibco	17502-058
bFGF	PeproTech	100-18B
leukemia inhibitory factor	Beyotime Biotechnology	P5354-100μg
vitamin C	Sigma	49572
2‐mercaptoethanol	Gibco	21985-023
Fetal Bovine Serum	Excell	FSP500
GlutaMAX	Thermo Fisher	35050-061
Non-Essential Amino Acids	Thermo Fisher	11140-050
BPTES	Selleck	7735
2-DG	Selleck	S4701
insulin	Yeasen	40112ES25
transferrin	Sigma	T8158
HBSS	Cytiva	SH30268.01
Trypsin-EDTA 0.25%	Gibco	25200-056
Trypsin-EDTA 0.05%	Gibco	25300-054
DNaseI	Thermo Fisher	18047019
Penicillin/Streptomycin	Sigma	V900929
Astrocyte medium	Sciencell	AM-a1831
DMSO	Sigma	D5879-1L
Paraformaldehyde	JINGXIN	JX0100
Secondary Antibody Dilution Buffer	Beyotime Biotechnology	P0265
SignalUp™ Primary Antibody Dilution Buffer	Beyotime Biotechnology	P0262
DAPI	Thermo Scientific	62248
Chitosan	Sigma-aldrich	448869
Acetic acid solution	Boer	B603737
Sodium triphosphate solution	Sigma-aldrich	7758-29-4
methacrylate anhydride gelatin	Efl	EFL-GM-90
LAP	Advanced Biomatrix,	5269
Deposited Data
Single cell dataset for brain cells	Gene Expression Ominibus	GSE184933
Oligonucleotides
sequence of shHif1a	CCGGTGGATAGCGATATGGTCAATGCTCGAGCATTGACCATATCGCTATCCATTTTT
Critical Commercial Assays
CCK8 reagent	Beyotime Biotechnology	C0039
bFGF Elisa Kit	Thermo Fisher	EMFGF2
Seahorse XF96 extracellular flux analyzer	Seahorse Bioscience	101085-004
Click-iT™ EdU AlexaFluor™ 488 Imaging Kit	Invitrogen	C10337
Click-iT™ EdU AlexaFluor™ 647 Imaging Kit	Invitrogen	C10340
Mycoplasma	Lonza	LT07-318
α-ketoglutarate assay kit	sigma	MAK054
AAV
rAAV-CMV-EGFP-WPRE-pA	BrainVTA
Animal
C57/bl mice	Beijing Vital River Laboratory Animal Technology	N/A
Pigs	Laboratory Animal Center, Southern Medical University	N/A
Software
ImageJ software	National Institutes of Health	Version 1.48
GraphPad Prism 7.0	GraghPad	Version 7.0
Zen2012	ZEISS	Version 2012
R v4.1.2	N/A	Version 4.1.2
