# Supplementary material for: Low glutaminase and glycolysis correlate with a high transdifferentiation efficiency in mouse cortex
Source: Cell Prolif. 2023 Feb 14;56(5):e13422. doi: 10.1111/cpr.13422 (PMC10212695; doi:10.1111/cpr.13422)
Supplement: Supplementary file 5 — Table S2. Additional statistical information related to all figures. [file CPR-56-e13422-s002.xlsx]

## Sheet: Statistic Information
Figure Panel	Test	S.D or S.E.M.M	n value	independent experiments or technical replicates	(optional) p values provided and defined?	(optional) if n<5, values provided?	Comparissons
1a	N/A	N/A	Schematic illustration	N/A	N/A	N/A	N/A
1b	N/A	N/A	Representative images from 42 repeats	N/A	N/A	N/A	N/A
1c	two-way ANOVA	S.E.M.	Each group included at least six mice and at least seven frozen sections from each mouse were analyzed	independent experiments	Yes	N/A	between 5C and F12 in the same group and between 5C in the cortex and striatum group
1d	N/A	N/A	Representative images from 42 repeats	N/A	N/A	N/A	N/A
1e	two-way ANOVA	S.E.M.	Each group included at least six mice and at least seven frozen sections from each mouse were analyzed	independent experiments	Yes	N/A	between 5C and F12 in the same group and between 5C in the cortex and striatum group
1f	two-way ANOVA	S.E.M.	Each group included at least six mice and at least seven frozen sections from each mouse were analyzed	independent experiments	Yes	N/A	between 5C and F12 in the same group and between 5C in the cortex and striatum group
1g	N/A	N/A	Representative images from 42 repeats	N/A	N/A	N/A	N/A
1h	two-way ANOVA	S.E.M.	Each group included at least six mice and at least seven frozen sections from each mouse were analyzed	independent experiments	Yes	N/A	between 5C and F12 in the same group and between 5C in the cortex and striatum group
1i	two-way ANOVA	S.E.M.	Each group included at least six mice and at least seven frozen sections from each mouse were analyzed	independent experiments	Yes	N/A	between 5C and F12 in the same group and between 5C in the cortex and striatum group
1j	N/A	N/A	Representative images from 42 repeats	N/A	N/A	N/A	N/A
1k	two-way ANOVA	S.E.M.	Each group included at least six mice and at least seven frozen sections from each mouse were analyzed	independent experiments	Yes	N/A	between 5C and F12 in the same group and between 5C in the cortex and striatum group
1l	two-way ANOVA	S.E.M.	Each group included at least six mice and at least seven frozen sections from each mouse were analyzed	independent experiments	Yes	N/A	between 5C and F12 in the same group and between 5C in the cortex and striatum group
2a	N/A	N/A	Schematic illustration	N/A	N/A	N/A	N/A
2b	N/A	N/A	Representative images from 12 repeats	N/A	N/A	N/A	N/A
2c	N/A	N/A	Each group included at least three mice and at least four frozen sections from each mouse were analyzed	independent experiments	N/A	N/A	N/A
2d	N/A	N/A	Schematic illustration	N/A	N/A	N/A	N/A
2e	N/A	N/A	Representative images from 12 repeats	N/A	N/A	N/A	N/A
2f	N/A	N/A	Each group included at least three mice and at least four frozen sections from each mouse were analyzed	independent experiments	N/A	N/A	N/A
2g	N/A	N/A	Schematic illustration	N/A	N/A	N/A	N/A
2h	N/A	N/A	Representative images from 12 repeats	N/A	N/A	N/A	N/A
3a	N/A	N/A	Collective analysis for scRNA-seq dataset (GO for differentially expressed genes in the cortex and striatum)	independent experiments, more 10,000 cells in each group	N/A	N/A	N/A
3b	N/A	N/A	Collective analysis for scRNA-seq dataset	independent experiments, more 10,000 cells in each group	N/A	N/A	N/A
3c	N/A	N/A	Collective analysis for scRNA-seq dataset	independent experiments, more 10,001 cells in each group	N/A	N/A	N/A
3d	N/A	N/A	Collective analysis for scRNA-seq dataset	independent experiments, more 10,002 cells in each group	N/A	N/A	N/A
3e	N/A	N/A	Collective analysis for scRNA-seq dataset	independent experiments, more 10,003 cells in each group	N/A	N/A	N/A
3f	N/A	N/A	Schematic illustration	N/A	N/A	N/A	N/A
3g	N/A	N/A	Representative images from 6 independent repeats	N/A	N/A	N/A	N/A
3h	two-way ANOVA	S.D.	Results from 6 independent experiments	independent experiments	Yes	N/A	between cortex and striatum
3i	Student two-tailed t-test	S.D.	Results from 6 independent experiments	independent experiments	Yes	N/A	between cortex and striatum
3j	N/A	N/A	Results from 6 independent experiments	independent experiments	N/A	N/A	N/A
3k	N/A	N/A	Results from 6 independent experiments	independent experiments	N/A	N/A	N/A
3l	one-way ANOVA	S.E.M.	Results from 6 independent experiments	independent experiments	Yes	N/A	each group was compared with corresponding control
3m	one-way ANOVA	S.E.M.	Results from 6 independent experiments	independent experiments	Yes	N/A	each group was compared with corresponding control
4a	N/A	N/A	Collective analysis for scRNA-seq dataset	N/A	N/A	N/A	N/A
4b	Student two-tailed t-test	S.D.	Results from 6 independent experiments	independent experiments	Yes	N/A	between cortex and striatum
4c	Student two-tailed t-test	S.D.	Results from 6 independent experiments	independent experiments	Yes	N/A	between cortex and striatum
4d	two-way ANOVA	S.D.	Results from 6 independent experiments	independent experiments	Yes	N/A	between 5C+DMSO and 5C+BPTES in cortes/striatum between 5C infection gfp and 5Cinfection gls1 in cortes/striatum
4e	N/A	N/A	Results from 6 independent experiments	independent experiments	N/A	N/A	N/A
4f	N/A	N/A	Results from 6 independent experiments	independent experiments	N/A	N/A	N/A
4g	Student two-tailed t-test	S.D.	Results from 6 independent experiments	independent experiments	Yes	N/A	between 5C and 7C
4h	N/A	N/A	Schematic illustration	N/A	N/A	N/A	N/A
4i	N/A	N/A	Representative images from 42 repeats	independent experiments	N/A	N/A	N/A
4j	Student two-tailed t-test	S.E.M.	Each group included at least six mice and at least seven frozen sections from each mouse were analyzed	independent experiments	Yes	N/A	between 5C and 7C
5a	N/A	N/A	Representative images from 6 independent repeats	independent experiments	N/A	N/A	N/A
5b	Student two-tailed t-test	S.D.	Results from 6 independent experiments	independent experiments	Yes	N/A	between 5C and 3C
5c	N/A	N/A	Schematic illustration	N/A	N/A	N/A	N/A
5d	Student two-tailed t-test	S.E.M.	Each group included at least six mice and at least seven frozen sections from each mouse were analyzed	independent experiments	Yes	N/A	between 5C and 3C
5e	N/A	N/A	Schematic illustration	N/A	N/A	N/A	N/A
5f	Student two-tailed t-test	S.D.	Results from 3 independent experiments (n>1,000)	independent experiments	Yes	N/A	between Loaded CNPs and Vehicle CNPs
5g	Student two-tailed t-test	S.D.	Results from 3 independent experiments (n>1,000)	independent experiments	Yes	N/A	between Loaded CNPs and Vehicle CNPs
5h	N/A	S.D.	Results from 6 independent experiments	independent experiments	N/A	N/A	N/A
5i	N/A	S.D.	Results from 6 independent experiments	independent experiments	N/A	N/A	N/A
5j	N/A	N/A	Representative images from 6 independent repeats	independent experiments	N/A	N/A	N/A
5k	N/A	S.D.	Results from 6 independent experiments	independent experiments	N/A	N/A	N/A
5l	N/A	S.E.M.	Each group included at least six mice and at least seven frozen sections from each mouse were analyzed	independent experiments	Yes	N/A	N/A
6a	N/A	N/A	Schematic illustration	N/A	N/A	N/A	N/A
6b	N/A	N/A	Representative images from 6 independent repeats	independent experiments	N/A	N/A	N/A
6c	two-way ANOVA	S.E.M.	Each group included at least 12 mice	independent experiments	Yes	N/A	between Loaded CNPGs and control
6d	two-way ANOVA	S.E.M.	Each group included at least 12 mice	independent experiments	Yes	N/A	between Loaded CNPGs and control
6e	two-way ANOVA	S.E.M.	Each group included at least 12 mice	independent experiments	Yes	N/A	between Loaded CNPGs and control
6f	N/A	N/A	Each group included at least 12 mice	independent experiments	N/A	N/A	N/A
6g	N/A	N/A	Representative results from 6 independent experiments	independent experiments	N/A	N/A	N/A
6h	N/A	N/A	Schematic illustration	N/A	N/A	N/A	N/A
6i	two-way ANOVA	S.E.M.	Each group included at least 6 pigs	independent experiments	Yes	N/A	between Loaded CNPGs and control
